# Supplementary material for: Impact of Frailty on the Relationship between Blood Pressure and Cardiovascular Diseases and Mortality in Young-Old Adults
Source: J Pers Med. 2022 Mar 8;12(3):418. doi: 10.3390/jpm12030418 (PMC8949292; doi:10.3390/jpm12030418)
Supplement: Supplementary file 1 [file jpm-12-00418-s001.zip]

Archive with 1 entries (1 files):
- jpm-1609152-supplementary.pdf
